# Supplementary material for: Photochemical Reactivity of Naphthol-Naphthalimide Conjugates and Their Biological Activity
Source: Molecules. 2021 Jun 2;26(11):3355. doi: 10.3390/molecules26113355 (PMC8199699; doi:10.3390/molecules26113355)
Supplement: Supplementary file 1 [file molecules-26-03355-s001.zip]

Archive with 1 entries (1 files):
- molecules-1229835-supplementary.pdf
